# Supplementary material for: A stabilized tandem antigen chimera that elicits potent malaria transmission-reducing activity
Source: Nat Commun. 2026 Jan 24;17:2010. doi: 10.1038/s41467-026-68761-1 (PMC12936105; doi:10.1038/s41467-026-68761-1)
Supplement: Supplementary file 4 — Source Data [file 41467_2026_68761_MOESM4_ESM.xlsx]

## Sheet: Raw SMFA data - LNP
SMFA #375-2	All IgG samples were tested with complement
Sample name	IgG conc [ug/ml]	Oocyst counts																				Average	% inhibition
		1	2	3	4	5	6	7	8	9	10	11	12	13	14	15	16	17	18	19	20		estimate	95%CI Lo	95%CI Hi	p-value
Human serum pool	0	3	30	4	16	20	22	11	20	36	14	10	5	32	12	15	21	7	7	9	12	15.3
4B7	93.75	0	2	4	3	0	1	0	4	6	0	0	7	11	4	2	0	3	0	0	1	2.4	84.3137	64.1694	93.3488	0.0009995
Normal mouse IgG	750	21	0	4	7	4	19	8	16	15	2	22	3	13	16	46	9	8	2	7	25	12.35
	750	8	8	19	23	26	21	21	13	5	0	14	11	1	9	37	12	31	5	12	15	14.55
UB35-Gr1; BRM28(2.5) & Pfs230(2.5), CPQ	225	0	0	0	0	0	0	0	0	0	0	0	0	0	0	0	0	0	0	0	0	0	100	99.2718	100	0.0009995
	75	0	0	0	0	0	0	0	0	2	0	0	0	2	0	3	0	1	3	4	1	0.8	94.052	86.1272	98.1447	0.0009995
UB35-Gr6; BRM28 (5), CPQ	225	0	0	0	0	0	0	0	0	0	0	0	0	0	0	0	0	0	0	0	0	0	100	98.8024	100	0.0009995
	75	0	0	4	1	0	0	0	1	0	3	0	4	0	2	1	1	0	1	0	4	1.1	91.8216	82.0339	96.6	0.0009995
UB35-Gr7; Pfs230 (5), CPQ	225	0	0	0	0	0	0	0	0	0	0	0	0	0	0	0	0	0	0	0	0	0	100	99.0132	100	0.0009995
	75	0	0	0	0	0	0	0	0	0	0	0	0	0	0	0	0	0	0	0	0	0	100	98.916	100	0.0009995
SMFA #375-2	All IgG samples were tested with complement
Sample name	IgG conc [ug/ml]	Oocyst counts																				Average	% inhibition
		1	2	3	4	5	6	7	8	9	10	11	12	13	14	15	16	17	18	19	20		estimate	95%CI Lo	95%CI Hi	p-value
Human serum pool	0	3	30	4	16	20	22	11	20	36	14	10	5	32	12	15	21	7	7	9	12	15.3
4B7	93.75	0	2	4	3	0	1	0	4	6	0	0	7	11	4	2	0	3	0	0	1	2.4	84.3137	64.1694	93.3488	0.0009995
Normal mouse IgG	750	21	0	4	7	4	19	8	16	15	2	22	3	13	16	46	9	8	2	7	25	12.35
	750	8	8	19	23	26	21	21	13	5	0	14	11	1	9	37	12	31	5	12	15	14.55
UB35-Gr3; Design-1 (5), CPQ	225	0	0	0	0	0	0	0	0	0	0	0	0	0	0	0	1	0	0	0	0	0.05	99.6283	98.892	99.9433	0.0009995
	75	0	0	0	0	0	0	0	0	0	0	0	0	0	0	0	0	0	0	0	0	0	100	98.7055	100	0.0009995
	25	0	0	10	1	2	2	6	1	0	17	13	9	2	3	0	0	10	8	0	5	4.45	66.9145	28.1013	86.1432	0.007996
UB35-Gr4; Design-4 (5), CPQ	225	0	0	0	0	0	0	0	0	0	0	0	0	0	0	0	0	0	0	0	0	0	100	99.3131	100	0.0009995
	75	0	0	0	0	0	0	0	0	0	0	2	1	1	2	0	2	1	0	0	0	0.45	96.6543	92.3423	98.8806	0.0009995
	25	0	2	4	0	0	0	5	0	11	8	1	0	0	8	1	4	0	0	4	8	2.8	79.1822	53.2609	91.6528	0.0009995
UB35-Gr5; Design-22/STAC (5), CPQ	225	0	0	0	0	0	0	0	0	0	0	0	0	0	0	0	0	0	0	0	1	0.05	99.6283	99.1247	99.8817	0.0009995
	75	0	0	0	0	0	0	0	0	0	0	0	0	0	2	0	1	0	0	1	1	0.25	98.1413	93.8931	99.5984	0.0009995
	25	0	0	0	4	3	3	4	2	0	0	7	0	7	1	25	0	0	2	9	2	3.45	74.3494	40.9836	90.1538	0.0029985
SMFA #399	All IgG samples were tested with complement
Sample name	IgG conc [ug/ml]	Oocyst counts																				Average	% inhibition
		1	2	3	4	5	6	7	8	9	10	11	12	13	14	15	16	17	18	19	20		estimate	95%CI Lo	95%CI Hi	p-value
Human serum pool	0	2	96	57	11	93	130	32	27	75	67	64	10	24	44	38	50	45	0	46	9	46
4B7	93.75	6	7	0	5	17	1	9	3	11	8	25	5	14	28	0	8	8	0	50	2	10.35	77.5	50	90.1443	0.0009995
Normal mouse IgG	750	19	15	24	11	15	8	14	11	0	61	45	6	12	26	5	25	34	23	0	4	17.9
	750	0	18	0	22	2	0	14	1	58	4	5	8	0	0	3	48	21	12	8	7	11.55
UB42_Gr5; C-STAC (1)/CPQ	225	0	0	0	0	0	0	0	0	0	0	0	0	0	0	0	0	0	0	0	0	0	100	99.0476	100	0.0009995
	75	1	0	3	0	4	7	3	0	3	5	0	0	0	0	0	2	2	0	2	0	1.6	89.1341	70.2703	98.3051	0.0009995
	25	11	18	1	14	44	16	5	0	12	2	1	12	19	33	11	53	3	16	0	41	15.6	-5.94228	-150	54.0541	0.857571
UB42_Gr6; N-STAC (1)/CPQ	225	0	1	0	0	0	0	0	0	0	0	0	0	0	0	0	0	0	1	0	0	0.1	99.3209	97.3684	99.7868	0.0009995
	75	6	0	12	3	0	4	0	1	1	0	0	0	0	1	4	0	0	0	5	4	2.05	86.0781	70.3934	93.8633	0.0009995
	25	0	30	2	11	63	2	11	17	0	33	9	11	0	9	54	2	5	2	0	1	13.1	11.0357	-98.3178	59.7955	0.763618
SMFA #409-1	All IgG samples were tested with complement
Sample name	IgG conc [ug/ml]	Oocyst counts																				Average	% inhibition
		1	2	3	4	5	6	7	8	9	10	11	12	13	14	15	16	17	18	19	20		estimate	95%CI Lo	95%CI Hi	p-value
Human serum pool	0	12	0	11	2	3	7	16	13	1	5	1	11	3	3	0	8	16	4	11	17	7.2
4B7	93.75	0	0	4	0	0	1	1	1	0	0	2	0	0	1	5	5	0	0	0	0	1	86.1111	67.2566	94.5946	0.0009995
Normal mouse IgG	750	9	7	5	2	7	9	9	16	21	5	1	5	10	8	9	0	1	2	0	5	6.55
	750	14	9	10	1	4	9	13	4	4	21	0	0	4	2	5	4	0	7	2	11	6.2
UB42_Gr5; C-STAC (1)/CPQ	75	0	0	0	0	0	0	0	0	0	0	0	0	0	0	0	0	0	0	0	1	0.05	99.2157	96.875	99.7602	0.0009995
	50	1	2	3	0	2	0	3	0	0	0	0	0	0	1	1	0	0	2	0	0	0.75	88.2353	73.1844	95.9322	0.0009995
UB42_Gr6; N-STAC (1)/CPQ	75	0	0	0	0	2	1	0	1	0	0	0	0	0	0	0	0	2	0	0	0	0.3	95.2941	88.2353	98.8669	0.0009995
	50	0	0	1	3	3	6	4	3	1	0	2	0	1	0	2	0	0	2	1	0	1.45	77.2549	25	96.7742	0.0169915
SMFA #386-1	All IgG samples were tested with complement
Sample name	IgG conc [ug/ml]	Oocyst counts																				Average	% inhibition
		1	2	3	4	5	6	7	8	9	10	11	12	13	14	15	16	17	18	19	20		estimate	95%CI Lo	95%CI Hi	p-value
Human serum pool	0	2	0	41	2	1	3	36	6	23	12	10	6	10	130	39	91	18	4	0	10	22.2
4B7	93.75	0	0	0	0	0	0	1	0	0	0	0	0	0	0	0	0	0	0	0	2	0.15	99.3243	98.1851	99.8337	0.0009995
Normal mouse IgG	750	13	60	17	24	0	3	0	0	39	5	0	0	4	2	2	0	0	0	2	0	8.55
	750	0	1	3	0	11	0	29	8	0	0	14	10	5	5	0	2	0	2	0	0	4.5
UB39-Gr01: BRM28(0.5)+Pfs230(0.5)/CPQ	225	0	0	0	0	0	0	0	0	0	0	0	0	0	0	0	0	0	0	0	0	0	100	98.5019	100	0.0009995
	75	0	0	0	0	0	0	0	0	0	0	0	0	0	0	0	1	0	0	0	1	0.1	98.4674	95.4545	99.7664	0.0009995
	25	0	1	0	10	0	10	0	0	0	3	4	0	7	0	1	1	0	0	0	0	1.85	71.6475	38.3461	87.3483	0.0009995
UB39-Gr02; BRM28 (1)/CPQ	225	0	0	0	0	0	0	0	0	0	0	0	0	0	0	0	0	0	0	2	0	0.1	98.4674	96.1801	99.7494	0.0009995
	75	13	0	0	0	1	0	0	0	0	0	3	3	0	1	0	0	8	0	3	3	1.75	73.1801	41.5584	88.0814	0.001999
	25	1	4	11	0	0	1	0	0	0	84	0	4	0	51	0	4	18	63	0	0	12.05	-84.6743	-303.226	20	0.150925
UB39-Gr03; Pfs230 (1)/CPQ	225	0	0	0	0	0	0	0	0	0	0	0	0	0	0	0	0	0	0	0	0	0	100	98.1818	100	0.0009995
	75	0	0	1	0	0	0	0	0	0	0	0	0	0	0	0	0	0	0	0	0	0.05	99.2337	97.0501	99.7872	0.0009995
	25	5	0	0	11	0	0	0	0	33	2	5	0	0	0	9	0	7	13	0	30	5.75	11.8774	-92.1875	59.388	0.755622
UB39-Gr05; TC-34 (1)/CPQ	225	0	0	0	0	0	0	0	0	0	0	0	0	0	0	0	0	0	0	0	0	0	99.6169	98.0861	99.7763	0.0009995
	75	0	1	0	0	0	0	0	0	0	0	0	0	0	0	0	0	0	0	0	1	0.1	98.4674	94.2029	99.5781	0.0009995
	25	7	0	0	0	13	2	22	2	0	0	2	8	0	1	10	9	7	8	0	0	4.55	30.2682	-61.194	69.9571	0.376812
SMFA #409-1	All IgG samples were tested with complement
Sample name	IgG conc [ug/ml]	Oocyst counts																				Average	% inhibition
		1	2	3	4	5	6	7	8	9	10	11	12	13	14	15	16	17	18	19	20		estimate	95%CI Lo	95%CI Hi	p-value
Human serum pool	0	12	0	11	2	3	7	16	13	1	5	1	11	3	3	0	8	16	4	11	17	7.2
4B7	93.75	0	0	4	0	0	1	1	1	0	0	2	0	0	1	5	5	0	0	0	0	1	86.1111	67.2566	94.5946	0.0009995
Normal mouse IgG	750	9	7	5	2	7	9	9	16	21	5	1	5	10	8	9	0	1	2	0	5	6.55
	750	14	9	10	1	4	9	13	4	4	21	0	0	4	2	5	4	0	7	2	11	6.2
UB39-Gr05; STAC (1)/CPQ	75	1	1	0	1	5	1	1	0	0	0	0	0	3	2	0	0	3	1	1	0	1	84.3137	64.8598	93.2803	0.0009995
	50	0	3	4	0	1	3	4	2	2	2	2	0	0	2	0	5	2	0	0	2	1.7	73.3333	42.0875	88.3212	0.001999
UB42_Gr1; Pfs230 (1)/CPQ	75	2	1	0	1	1	0	1	0	0	0	3	1	0	1	0	0	0	0	0	1	0.6	90.5882	74.6032	98.5401	0.0009995
	50	0	1	1	0	0	0	4	3	0	0	0	1	1	2	1	0	0	0	0	0	0.7	89.0196	73.8462	96.0145	0.0009995

## Sheet: Raw SMFA data - PNP
exp	sample	Dilution factor	conc (µg/mL)	oocyst counts per mosquito																					Mean	TRA (%)
007-2024	neg control			5	1	5	0	1	4	4	5	0	7	5	8	2	6	0	3	1	3	0	0		3
	neg control			8	4	2	2	1	1	6	0	0	3	0	4	1	6	10	3	3	5	8	2		3.45
	Pfs48/45D3-HpF	27		0	0	0	0	0	0	0	0	0	0	0	0	0	0	0	0	0	0	0	0		0	100
		81		1	0	0	0	0	0	0	0	0	0	0	0	1	0	0	0	0	0	0	0		0.1	96.8992
		243		0	0	2	4	1	9	1	0	0	0	5	1	4	2	2	3	1					2.05882	36.1605
		729		3	11	1	13	2	1	2	7	1	6	1	8	1	4	4	0	5	4	1	4		3.95	-22.4806
	Pfs230D1-HpF	27		0	0	0	0	0	0	0	0	0	0	0	0	0	0	0	0	0	0	0	0		0	100
		81		2	0	0	0	1	0	2	0	0	0	0	0	3	0	0	0	0	0				0.444444	86.2188
		243		1	2	2	1	2	0	2	2	1	0	5	4	0	4	1	1	3	2	1	2		1.8	44.186
		729		1	1	6	11	2	6	0	3	9	10	7	2	6	8	11	0	5	1	6	12		5.35	-65.8915
	Pfs48/45D3-HpF + Pfs230D1-HpF cocktail	27		0	0	0	0	0	0	0	0	0	0	0	0	0	0	0	0	0	0	0	0		0	100
		81		0	0	0	0	0	0	0	0	0	0	0	0	0	0	0	0	1	0	0	0		0.05	98.4496
		243		2	1	0	3	3	1	0	0	7	2	1	4	3	1	0	1	3	0	1	0		1.65	48.8372
		729		10	4	0	0	5	1	12	9	6	8	0	4	5	2	5	2	3	2	6	2		4.3	-33.3333
	STAC-HpF	27		0	0	0	0	0	0	0	0	0	0	0	0	0	0	0	0	0	0	0	0		0	100
		81		0	0	0	0	0	0	0	0	0	0	0	0	0	0	0	0	0	0	0	0		0	100
		243		0	0	3	3	0	0	1	0	2	0	0	0	1	2	0	0	0	0	2	2		0.8	75.1938
		729		7	4	9	3	14	2	7	6	4	7	3	2	0	2	4	9	5	7	0	2		4.85	-50.3876
	I53-50 (no antigen)	27		5	2	0	3	13	0	5	0	0	1	2	2	2	0	11	0	2	2	0	0		2.5	22.4806
	2A2		10µg/ml	0	0	0	0	0	0	0	0	0	0	0	0	0	0	0	0	0	0	0	0		0	100
069-2024	neg control			21	1	16	29	1	15	16	6	2	13	5	12	9	28	10	14	18	6	17	11		12.5
	neg control			8	6	3	33	25	5	14	35	9	28	17	12	29	19	29	15	16	15	19	22		17.95
	Pfs48/45D3-HpF	27		0	0	0	0	0	0	0	0	0	0	0	0	0	0	0	0	0	0	0	0		0	100
		81		0	4	0	0	1	0	0	0	0	0	0	0	0	0	2	0	0	0	2	0		0.45	97.0443
		243		1	0	0	0	6	0	5	6	4	0	3	4	0	0	10	0	1	0	7	0		2.35	84.5649
		729		11	9	7	8	3	13	3	8	0	3	6	0	11	6	5	6	4	8	4	8		6.15	59.6059
	Pfs230D1-HpF	27		0	0	0	0	0	0	0	0	0	0	0	0	1	0	0	0	0	0	0	0		0.05	99.6716
		81		1	0	0	0	0	0	1	0	0	0	0	0	0	0	0	0	1	0	0	0		0.15	99.0148
		243		0	6	2	6	1	3	5	6	3	4	0	5	5	5	1	18	11	9	1	5		4.8	68.4729
		729		8	10	7	19	16	13	11	18	21	6	9	4	12	0	13	18	14	2	15	27		12.15	20.197
	Pfs48/45D3-HpF + Pfs230D1-HpF cocktail	27		0	0	0	0	0	0	0	0	0	0	0	0	0	0	0	0	0	0	0	0		0	100
		81		0	0	0	0	1	0	0	1	0	0	0	0	0	0	0	0	0	0	1	0		0.15	99.0148
		243		11	0	5	0	2	3	5	3	7	1	4	10	4	5	4	5	2	4	5	0		4	73.7274
		729		4	2	16	3	3	16	3	0	4	17	18	21	5	12	11	4	18	19	21	13		10.5	31.0345
	STAC-HpF	27		0	0	1	0	0	0	0	0	0	0	0	0	0	0	0	0	0	0	0	0		0.05	99.6716
		81		0	0	0	0	0	0	0	0	0	0	0	0	0	0	0	0	0	0	0	0		0	100
		243		1	2	1	1	4	3	3	0	0	0	1	3	1	1	2	0	1	0	1	1		1.3	91.4614
		729		7	21	1	39	13	36	12	6	20	7	24	8	10	16	9	16	32	26	11	41		17.75	-16.5846
	I53-50 (no antigen)	27		6	12	21	3	8	4	8	6	37	30	11	4	11	26	48	25	5	14				15.5	-1.80624
	2A2		10µg/ml	0	0	0	0	0	0	0	0	0	0	0	0	0	0	0	0	0	0	0	0		0	100
201-2023	neg control			7	13	22	4	2	6	13	14	14	22	8	1	0	8	23	31	17	18	16	28		13.35
	neg control			28	6	7	15	18	9	11	22	28	9	27	42	11	16	18	29	24	43	19	34		20.8
	I53-50 (no antigen)	27		14	36	27	13	22	2	7	3	28	33	16	18	19	23	22	2	6	16	11	10		16.4	3.95315
	Pfs48/45D3-I53-50	27		0	0	0	0	0	0	0	0	0	3	0	0	0	1	0	0	0	0	0	0		0.2	98.8287
		81		0	1	3	0	7	7	3	8	2	0	11	3	5	4	1	9	2	2	0	0		3.4	80.0878
		243		9	17	13	12	5	7	3	5	20	7	18	9	1	27	3	3	24	23	18	0		11.2	34.407
	Pfs230D1-I53-50	27		0	3	0	1	0	3	2	0	0	0	1	0	1	0	2	0	0	8	0	0		1.05	93.8507
		81		23	7	27	7	15	23	5	12	10	9	1	5	7	1	29	13	24	0	2	0		11	35.5783
		243		0	21	20	23	24	17	10	8	28	31	29	5	21	6	18	28	13	16	37	32		19.35	-13.3236
	Pfs48/45D3-I53-50 + Pfs230D1-I53-50 (cocktail)	27		0	0	0	0	1	0	0	0	0	0	0	0	0	0	0	0	0	0	1	0		0.1	99.4143
		81		3	7	1	6	1	0	2	5	8	1	7	3	2	0	2	2	10	0	1	6		3.35	80.3807
		243		8	7	1	3	7	12	7	3	6	27	19	11	21	14	16	6	4	1	0	19		9.6	43.7775
	Pfs48/45D3+Pfs230D1-I53-50 (mosaic)	27		0	0	0	0	1	0	1	0	0	0	0	0	0	0	0	0	0	0	0	0		0.1	99.4143
		81		0	0	0	0	1	2	2	1	2	1	0	3	1	0	3	0	1	0	3	0		1	94.1435
		243		22	17	8	0	15	36	8	42	21	23	14	1	18	8	22	11	0	48	4	13		16.55	3.07467
	STAC-I53-50	27		0	0	0	0	0	0	0	0	0	0	0	0	0	0	0	0	0	0	0	0		0	100
		81		0	0	0	0	0	0	1	0	0	0	0	0	0	0	0	0	0	0	0	0		0.05	99.7072
		243		0	0	2	1	2	3	2	4	2	0	1	1	1	2	2	2	2	0	2	0		1.45	91.5081
	2A2		10µg/ml	0	0	0	0	0	0	0	0	0	0	0	0	0	0	0	0	0	0	0	0		0	100
048-2024	neg control			6	6	2	12	18	11	8	5	6	12	6	9	4	7	6	5	14	9	17	18		9.05
	neg control			2	14	13	18	20	0	16	0	17	1	7	18	0	13	18	16	8	6	4	7		9.9
	I53-50 (no antigen)	27		22	11	19	4	9	11	4	7	6	26	6	9	7	8	13							10.8	-13.9842
	Pfs48/45D3-I53-50	27		0	0	0	0	0	0	0	0	0	0	0	0	1	0	0	0	0	0	0	0		0.05	99.4723
		81		5	0	2	2	3	4	0	2	1	2	2	4	5	3	0	7	2	6	2	2		2.7	71.504
		243		4	1	3	8	6	4	6	2	10	11	3	4	3	6	5	6	5	7	0	2		4.8	49.3404
	Pfs230D1-I53-50	27		2	2	1	2	0	0	6	8	1	1	0	0	1	2	0	0	4	0	0	3		1.65	82.5858
		81		4	3	2	16	4	3	4	4	5	7	8	4	11	1	7	9	18	3	1	2		5.8	38.7863
		243		7	11	19	21	11	9	7	20	31	10	1	15	11	17	11	24	17	21	9	14		14.3	-50.9235
	Pfs48/45D3-I53-50 + Pfs230D1-I53-50 (cocktail)	27		0	0	0	0	0	0	0	0	0	0	0	0	0	0	0	0	0	0	0	0		0	100
		81		0	0	1	2	0	2	1	0	5	1	0	5	1	0	0	0	2	2	1	0		1.15	87.8628
		243		12	4	2	12	18	0	13	9	1	2	2	11	2	3	2	7	3	4	6	8		6.05	36.1478
	Pfs48/45D3+Pfs230D1-I53-50 (mosaic)	27		0	0	0	0	0	0	0	0	0	0	0	0	0	0	1	0	0	0	0			0.0526316	99.4445
		81		3	4	1	1	2	6	0	3	0	1	1	0	2	4	6	4	1	2	1	12		2.7	71.504
		243		13	17	14	19	4	0	8	3	8	7	4	0	10	12	2	6	8	13	2	17		8.35	11.8734
	STAC-I53-50	27		0	0	0	0	0	0	0	0	0	0	0	0	0	0	0	0	0	0	0	0		0	100
		81		0	0	0	2	0	1	0	0	0	0	0	0	0	0	0	0	0	0	0	0		0.15	98.4169
		243		8	1	1	0	2	6	3	0	0	4	2	0	0	2	0	7	1	1	3	1		2.1	77.8364
		729		7	16	3	5	7	1	11	0	1	13	6	8	8	0	4	6	4	10	11	19		7	26.1214
	2A2		10µg/ml	0	0	0	0	0	0	0	0	0	0	0	0	0	0	0	0	0	0	0	0		0	100

## Sheet: Raw SMFA data - depletion exp
exp	sample	Dilution factor	conc (µg/mL)	oocyst counts per mosquito																					Mean	TRA (%)
118-2024	neg control			2	7	22	18	7	12	2	19	21	27	18	17	1	4	27	4	18	8	12	11		12.85
	neg control			15	21	17	11	28	29	8	22	43	38	26	22	5	21	32	18	19	15	21	9		21
	Total serum	81		0	0	0	0	0	0	1	0	1	0	0	0	0	0	0	0	0	0	0	0		0.1	99.4092
	STAC-depleted	27		21	12	18	10	12	35	4	7	18	17	11	3	30	10	12	6	22	41	19	11		15.95	5.76071
	Pfs230-D1-depleted	81		29	20	19	7	25	20	25	39	34	7	35	29	21	17	0	50	28	27	5	18		22.75	-34.4165
	Pfs48/45-D3-depleted	81		2	3	2	4	3	0	3	2	1	1	8	0	0	0	2	2	0	0	2	3		1.9	88.774
	Pfs230-D1+Pfs48/45-D3-depleted	81		2	11	32	12	30	27	23	18	28	31	24	20	23	20	17	22	0	28	34	19		21.05	-24.3722
	negative-depleted	81		4	4	0	3	2	1	3	0	2	2	2	2	2	0	2	0	2	0	1	1		1.65	90.2511
	2A2		10µg/ml	0	0	0	0	0	0	0	0	0	0	0	0	0	0	0	0	0	0	0	0		0	100
	neg control			26	32	73	33	71	34	41	27	40	16	50	44	30	59	55	30	41	0	43	25		38.5
	neg control			82	13	74	70	53	58	48	38	58	35	65	0	24	56	41	0	32	49	27	47		43.5
	Total serum	81		1	0	0	3	2	0	1	0	5	0	0	0	2	0	1	0	1	2	0	0		0.9	97.8049
	STAC-depleted	27		77	55	78	94	61	84	56	48	102	127	122	95	125	90	85	89	46	70	100	91		84.75	-106.707
	Pfs230-D1-depleted	81		65	77	132	66	53	47	43	68	54	57	67	47	54	84	81	37	66	108	55	66		66.35	-61.8293
	Pfs48/45-D3-depleted	81		0	0	3	5	1	0	0	1	1	0	1	0	1	0	2	1	2	1	3	1		1.15	97.1951
	Pfs230-D1+Pfs48/45-D3-depleted	81		108	117	91	85	60	70	74	62	47	7	85	115	99	142	65	101	76	89	65	107		83.25	-103.049
	negative-depleted	81		0	0	1	6	1	2	5	1	0	7	1	6	1	2	0	3	0	2	3	0		2.05	95
	2A2		10µg/ml	2	0	0	0	0	0	0	0	0	0	0	0	0	0	0	0	0	0	0	0		0.1	99.7561
